# Supplementary material for: Mapping the Cognitive Biases Related to Vaccination: A Scoping Review of the Literature
Source: Vaccines (Basel). 2023 Dec 11;11(12):1837. doi: 10.3390/vaccines11121837 (PMC10747196; doi:10.3390/vaccines11121837)
Supplement: Supplementary file 1 [file vaccines-11-01837-s001.zip]

Archive with 1 entries (1 files):
- vaccines-2708371-supplementary.pdf
